# Supplementary material for: Research on the risk transmission mechanism of international construction projects based on complex network
Source: PLoS One. 2023 Aug 15;18(8):e0285497. doi: 10.1371/journal.pone.0285497 (PMC10426995; doi:10.1371/journal.pone.0285497)
Supplement: S1 File — (XLSX) [file pone.0285497.s001.xlsx]

## Sheet: Sheet1
	R1	R2	R3	R4	R5	R6	R7	R8	R9	R10	R11	R12	R13	R14	R15	R16	R17	R18	R19	R20	R21	R22	R23	R24	R25	R26
R1	0	3	4	3	0	0	3	0	0	5	0	0	0	0	0	0	0	0	6	1	0	0	0	1	0	0
R2	1	0	7	0	0	0	0	0	0	0	0	0	0	0	0	0	0	7	1	0	8	0	0	3	0	0
R3	9	9	0	9	0	0	5	3	0	8	7	1	8	7	0	0	0	3	9	0	8	9	8	8	0	0
R4	6	1	7	0	0	0	0	0	0	0	0	0	0	0	0	0	0	0	3	0	9	0	0	0	0	0
R5	0	0	0	0	0	8	3	0	0	0	2	5	0	0	9	0	0	0	0	0	0	0	0	0	0	0
R6	0	0	0	0	0	0	8	0	7	0	0	6	0	0	9	0	0	0	0	0	0	0	0	0	0	0
R7	0	0	0	0	0	0	0	0	2	0	0	7	0	0	0	0	0	8	0	8	0	0	0	0	0	0
R8	0	0	0	0	0	0	0	0	0	0	0	0	0	0	1	0	0	0	0	0	0	8	0	0	0	0
R9	0	0	0	0	0	0	0	0	0	0	0	0	0	0	8	0	6	0	0	0	0	0	8	0	0	0
R10	0	0	0	0	0	0	0	0	0	0	7	0	7	0	7	0	0	0	7	0	0	0	0	0	0	0
R11	0	0	0	0	0	0	0	0	0	0	0	0	8	0	1	0	0	0	8	0	0	1	0	0	0	0
R12	0	0	0	0	0	0	0	8	0	0	0	0	0	0	6	0	0	0	0	0	0	3	0	8	0	0
R13	0	0	0	0	0	0	0	7	0	0	1	6	0	9	7	0	0	2	9	0	2	8	8	8	0	6
R14	0	0	0	0	0	0	0	8	0	0	0	0	0	0	0	8	2	0	1	9	7	9	0	0	8	6
R15	0	0	0	0	0	0	0	9	0	0	1	1	7	0	0	1	0	0	9	0	0	0	0	2	0	0
R16	0	0	0	0	0	0	0	0	0	0	0	1	0	0	0	0	0	0	0	0	0	0	0	0	3	0
R17	0	0	0	0	0	0	0	0	0	0	0	6	0	0	0	0	0	0	0	0	0	0	0	0	0	0
R18	0	0	0	0	0	0	0	6	0	0	0	7	8	1	0	8	0	0	7	7	0	0	0	0	0	0
R19	0	0	0	0	0	0	0	7	0	8	0	0	1	1	9	0	1	1	0	0	0	7	6	9	8	0
R20	0	0	0	0	0	0	0	0	0	0	0	0	6	9	0	3	0	0	1	0	0	0	0	0	0	9
R21	0	0	0	0	0	0	0	0	0	0	0	0	0	6	0	7	0	9	1	0	0	0	0	0	0	8
R22	0	0	0	0	0	0	0	0	0	0	0	0	0	0	0	0	0	0	0	0	0	0	2	0	0	0
R23	0	0	0	0	0	0	0	0	0	0	0	0	0	0	0	0	0	0	0	0	0	0	0	6	0	9
R24	0	0	0	0	0	0	0	0	0	0	0	0	0	0	0	0	0	0	0	0	0	0	8	0	9	0
R25	0	0	0	0	0	0	0	0	0	0	0	0	0	0	0	0	0	0	0	0	0	0	0	9	0	2
R26	0	0	0	0	0	0	0	0	0	0	0	0	0	0	0	0	0	0	0	0	0	0	8	8	0	0
